# Supplementary material for: Effect of Urolithin A on the Improvement of Circadian Rhythm Dysregulation in Intestinal Barrier Induced by Inflammation
Source: Nutrients. 2024 Jul 13;16(14):2263. doi: 10.3390/nu16142263 (PMC11280374; doi:10.3390/nu16142263)
Supplement: Supplementary file 1 [file nutrients-16-02263-s001.zip]

Archive with 1 entries (1 files):
- nutrients-3031899-supplementary.pdf
